# Supplementary material for: Lower-extremity resistance training on unstable surfaces improves proxies of muscle strength, power and balance in healthy older adults: a randomised control trial
Source: BMC Geriatr. 2016 Nov 24;16:191. doi: 10.1186/s12877-016-0366-3 (PMC5122203; doi:10.1186/s12877-016-0366-3)
Supplement: Additional file 1: — This file comprises a table providing data of pre- and post-measures of the study. (XLSX 43 kb) [file 12877_2016_366_MOESM1_ESM.xlsx]

## Sheet: Data
GROUP	AGE	SEX	W_pre	d_H	TUG_pre	FRT_n_pre	FRT_a_pre	PR_pre	CRT_n_pre	CRT_a_pre	SU_pre	SD_pre	ILES_pre	GS_pre	MMSE_pre	CDT_pre	GDS	FES_I_pre	FAB-1_pre	FQPA		W_post	TUG_post	FRT_n_post	FRT_a_post	PR_post	CRT_n_post	CRT_a_post	SU_post	SD_post	ILES_post	GS_post	FES_I_post	FAB-1_post		LOAD in kg		DS_m_pre	DS_sd_pre	DS_cv_pre	Stride_m_pre	Stride_sd_pre	Stride_cv_pre	V_m_pre	V_sd_pre	V_cv_pre	SW_m_pre	SW_cv_pre
1	65-69	2	71	1	5.095	39.75	39.25	1.33333	8.515	9.615	3.32	2.45	115	34.0333	29	9	3	21	15	14.5833		73.9	5.09	43	40.5	0.333333	7.045	8.045	2.82	2.32	114.5	34.1333	20	16		47.5		10.8	1.1333	10.49	145.867	4.7333	3.24	1.3	0.04	3.08	12.7	24.6
1	65-69	1	80	1	5.89	36.5	31.25	1	8.745	8.99	3.82	3.18	69.5	25.5333	29	9	0	17	15	6.98333		76	4.345	40	37.5	0	5.725	7.185	3.25	2.32	87.5	28	17	14		45		13.0333	0.8333	6.39	120.2	5.0667	4.22	1.1567	0.05	4.32	13.6	27.6
1	75-80	2	70	1	5.925	31.1	29.55	1	12.215	13.035	4	3.5	101.5	34.5	29	9	1	18	14	9		70	4.86	36	33.5	0	6.96	7.9	3.3	2.88	130	32.5	20	16		32.5		10.0667	0.6667	6.62	166.9	2.6	1.56	1.5433	0.03	1.94	11.3	30
1	75-80	1	60.5	1	8.235	23.4	16.15	1	16.705	15.825	4.06	3.78	25	15.9667	28	8	1	31	14	10.9167		64	5.21	32	33.5	1	10.355	11.26	4.58	3.62	33	20.1333	20	17		40		6.7667	0.9	13.3	133.533	2.5667	1.92	1.2567	0.03	2.39	11.3	18.4
1	75-80	1	81	1	7.095	47	43.75	0.333333	16.295	18.565	6.03	5.16	37	22.7	29	9	2	26	18	7.27667		81	6.975	38	36.5	0.333333	13.905	16.08	4.74	3.87	48.5	24.5	20	18		70		12.7333	0.7333	5.76	142.9	2.8333	1.98	1.2967	0.0367	2.83	7.6	56.2
1	70-74	2	92	1	9.015	34.85	37.7	0.666667	9.845	10.04	5.56	5.28	94.5	36.0333	29	9	0	20	17	5.07778		94.7	7.995	37	33.5	1.66667	7.835	9.435	5.21	4.87	88	36.3333	20	17		85		12.7333	1.5	11.78	134.8	4.7	3.49	1.2267	0.05	4.08	10.7	29.1
1	70-74	2	95	1	4.885	41	42	3	8.625	10.14	2.97	2.63	132.5	44.2333	28	9	1	16	14	21.1772		94	4.47	46.25	46.25	0	6.91	7.92	3.37	2.54	145.5	42.6333	17	17		55		14.5	1.1667	8.05	167.7	3.7667	2.25	1.56	0.0233	1.5	10.6	22.7
1	65-69	1	97.3	1	5.16	38.85	40.2	0.333333	13.58	13.86	4.87	3.85	77.5	31.4667	30	9	1	17	16	5.22433		96	5.135	37.5	39.75	0	11.14	13.3	4.22	3.06	89.5	29.8333	17	15		85		13.3	1.2667	9.52	144.433	4.6333	3.21	1.4267	0.0533	3.74	10.4	30.6
1	75-80	1	73	1	5.81	48	45.5	0.333333	13.045	15.05	4.78	3.66	63	26.3	28	7	1	18	14	10.5		71.4	5.83	41.5	42.5	1	6.835	6.5	3.5	2.74	60.5	24.7667	17	16		50		7.1	0.8667	12.21	162.367	2.9667	1.83	1.4467	0.0533	3.69	11.4	21.7
1	70-74	2	79	1	4.325	42.9	42.6	1	7.205	7.935	2.16	2.37	119	40.1	27	9	2	18	18	8.11667		79.1	4.44	44.25	44.75	0.333333	6.21	6.37	2.53	2.12	125	37.5667	16	15		45		6.8333	1.0333	15.12	152.433	5	3.28	1.54	0.0667	4.33	11.6	30.2
1	70-74	2	81	1	4.82	36.65	36.9	0.333333	9.19	9.11	3.41	2.66	137	42.4	28	9	1	20	18	8.30489		80.5	4.385	39	38.25	0	7.93	7.64	3.18	2.86	102.5	42.8	22	17		40		6.8333	1.2333	18.05	145.433	2.4	1.65	1.3133	0.0267	2.03	10.8	31.8
1	75-80	1	63	1	5.16	31.75	32.75	3.33333	9.58	10.63	3.91	2.68	47.5	18.2333	27	9	0	18	12	13.2917		60	5.61	31.5	35	1	9.885	11.06	3.16	2.44	60.5	21.1667	23	11		45		11.4333	1.0333	9.04	158.1	4.0333	2.55	1.6333	0.06	3.67	19.2	14.4
1	70-74	1	74	1	4.64	40	38.5	0	8.25	8.75	4.22	2.47	50.5	27	30	9	1	23	18	5.75722		71.2	4.79	38	37.75	1.33333	7.125	7.235	2.8	2.57	68	26.7	20	15		65		7.6333	1.2333	16.16	126.8	2.9333	2.31	1.42	0.04	2.82	12.7	31.1
1	70-74	1	65	1	7.48	26.25	30	1.66667	9.47	9.515	4.47	3.56	51.5	19.4667	29	8	2	19	17	4.175		63.5	6.355	26.75	29	0.333333	6.335	7	4.31	2.85	46.1	22.4333	18	16		50		8.8	1.1	12.5	144.433	5.3333	3.69	1.4167	0.0433	3.06	10.1	25.9
1	70-74	1	59	1	4.58	39.25	38.5	1	11.495	12.065	4.09	2.78	62.5	21.8667	29	7	2	21	17	6.11667		59	4.23	39.5	41	0.333333	10.51	10.395	3.89	2.63	60	19.9	16	11		55		12.2333	0.6333	5.18	135.967	1.8	1.32	1.3667	0.03	2.2	15.1	17.6
1	65-69	1	50	1	5.57	38.9	43.25	1.33333	13.525	16.725	3.5	2.68	47.5	24.6333	29	9	2	24	18	8.64583		51.2	5.28	38	38	0.666667	12.375	13.545	3.15	2.68	59	23	25	15		55		3.8333	1.4	36.52	162.467	4.5333	2.79	1.6533	0.0333	2.02	15.3	11.1
1	65-69	1	82	1	4.285	32.5	33.25	1.66667	8.66	9.38	3.06	2.5	67	23.9	29	9	0	16	16	20.7139		83.6	7.275	41.5	41.75	0	10.045	10.28	4.37	3.05	72.5	24	19	18		60		8.4667	0.6667	7.87	150.933	2.1	1.39	1.6067	0.04	2.49	22.8	18.2
1	65-69	2	84	1	4.645	41.5	40.5	0	6.03	6.515	2.82	2.25	117.5	30.4333	24	6	1	16	13	5.13889		82	4.075	45.5	43.45	0.333333	5.31	6.37	2.56	2.17	122.5	28.7667	36	17		50		6.6333	0.9333	14.07	160.033	3.2333	2.02	1.6333	0.03	1.84	15.2	14.3
1	75-80	2	84	1	5.185	41	41	1	7.025	7.105	3.22	2.47	115	36.4667	30	9	3	23	16	6.5		84.9	4.78	50.5	50.5	1	5.995	6.305	3.06	2.36	104	28.4	19	18		60		3.1333	0.7667	24.47	154.6	3.5	2.26	1.5633	0.0367	2.35	13.1	13.3
1	65-69	1	64	1	4.675	36	38	1	8.265	8.855	3.13	2.31	59.5	25.9333	28	9	2	19	16	16.7778		62.6	4.44	36	37	0.333333	6.68	6.92	2.71	2.61	82.5	24.8333	19	17		40		16.8	1.1	6.55	139.533	2.8	2.01	1.4833	0.0367	2.47	9.5	36.9
1	75-80	1	64	1	4.68	42.5	43.5	1	10.11	10.49	3.47	2.82	71	25.5	27	7	0	17	17	12.1167		65	4.29	43.25	41.5	1	8.63	8.91	3.11	2.25	76.5	25.1667	16	17		35		10.2333	0.8333	8.14	155.667	3.5	2.25	1.7833	0.0433	2.43	13.8	16.9
1	65-69	1	82	1	5.445	37	36.75	1	8.84	9.845	3.85	3.16	92.5	25.8	28	9	0	24	16	10.6167		81	5.68	49	44	0.333333	8.695	9.685	4.41	3.34	100.5	34.4	25	13		50		15.5333	1.4333	9.23	158.7	2.1667	1.37	1.46	0.0167	1.14	13.1	17
1	65-69	2	125	2	5.175	29	31	1	9.86	11.085	3.44	3.28	144	48.2667	30	9	5	28	15	3.04889		120	5.725	41.95	41	0.666667	11.23	12.105	4.19	2.96	132	41.4	25	18		60		9.7333	0.8	8.22	135.667	3.1333	2.31	1.5433	0.0367	2.38	11.2	38.5
1	70-74	1	58	2	5.99	34	33.5	1	7.11	8.175	4.16	3.97	38.5	22.6333	29	9	0	18	18	7.57167		58.4	6.26	36.5	35	0.333333	8.625	8.925	3.59	3.42	62.5	22.9667	18	18		45		15.2667	0.8667	5.68	134.1	3.7667	2.81	1.2367	0.0367	2.96	10.6	35.5
1	70-74	1	75	1	5.53	39.7	40.25	2.66667	11.155	12.075	4.13	3.32	41	32.5667	29	8	2	18	18	11.8739		73.9	6.43	43.5	46.5	1	6.435	7.56	3.95	3.28	50.5	29.4	16	18		40		13.1667	1.0667	8.1	126.667	3.1667	2.5	1.2967	0.0333	2.57	15.8	14.6
1	65-69	1	66.5	1	6.31	36	35	3.66667	11.74	13.155	4.41	3.44	53	25.1333	28	9	1	24	18	5.75		64.6	6.295	34	31	0.666667	8.555	8.915	4.21	3.61	65	23.8	24	16		55		13.4333	1.3667	10.17	140.167	5.8333	4.16	1.4267	0.0667	4.67	11.6	34.5
1	70-74	2	96	1	5.455	37	34.75	0.333333	8.095	8.855	3.66	2.78	105.5	39.4	26	6	1	16	14	6.5		93	4.825	43.75	46.75	0.333333	5.61	6.54	3.05	2.39	173.5	40.3	16	17		35		14.4333	0.8667	6	151.533	2.3	1.52	1.3833	0.04	2.89	14.5	18.6
2	75-80	2	80	1	6.955	22	18	1	12.08	99	4.5	4.09	87.5	25.8667	28	8	0	20	17	10.1361		80	6.06	37	35.75	1.66667	11.395	99	3.88	2.94	97	21.8	18	13		40		11.3	0.7	6.19	153.467	2.8	1.82	1.4	0.0433	3.1	13.3	24.4
2	75-80	2	72.5	1	4.595	34	31.75	1	8.075	8.625	3.35	2.75	77.5	30.0667	27	8	2	18	14	6.45767		75	4.56	36	35.5	1	6.585	7.525	2.94	2.78	109.5	31.7	16	15		75		10.1667	1.1	10.82	154.1	4.2	2.73	1.52	0.0433	2.85	8.7	37.1
2	70-74	2	78	1	4.65	37.75	38	1	6.83	7.265	3.16	2.35	112.5	43.5	28	5	0	16	15	17.6411		78	4.54	32	34	0.666667	5.535	6.44	3.52	2.75	120	39.3	17	15		40		13.1	0.6667	5.09	160.8	2.9667	1.84	1.5867	0.0333	2.1	8.5	40.8
2	65-69	2	110	1	5.1	42	41.5	0.666667	6.81	7.595	3.66	3.18	120.5	46.7333	27	9	1	24	18	6.15556		109.5	4.555	42.1	43.25	0.333333	6.465	7.06	4.56	2.85	141.5	44.6667	21	15		60		11.2333	0.7333	6.53	170	3.1	1.82	1.6433	0.03	1.83	99	99
2	65-69	2	88	1	7.12	39.05	41.25	1.33333	8.61	9.85	4.87	3.87	150	41.3333	28	9	1	21	15	4.24583		88	5.44	45	47.5	0	7.025	7.745	3.74	2.97	185	38.7333	18	16		40		6.3333	1.0667	16.84	145.6	1.9	1.3	1.37	0.03	2.19	13.1	32.2
2	65-69	1	71.9	1	5.22	43.05	39.85	0.333333	11.13	11.705	2.87	2.59	67.5	28.7667	30	9	0	18	18	37.1667		69.3	4.495	42.5	43.5	1	9.155	9.78	2.97	2.22	101	27.6	17	18		30		14.6333	1	6.83	154.233	3.9	2.53	1.4333	0.04	2.79	8.9	23.9
2	65-69	2	92	1	5.7	42.5	44.5	0.666667	7.125	7.37	3.22	2.85	144	50.7	28	9	1	17	18	6.38889		85	5.18	37	43	0	6.11	6.295	2.77	2.56	144	47	16	17		45		9	0.7333	8.15	169.167	3.2	1.89	1.64	0.03	1.83	16.6	14.7
2	75-80	2	88	1	4.11	39.75	40	0.666667	9.125	9.63	3.03	2.91	113.5	41.7	29	9	2	19	18	2.16667		87.7	4.515	37	43.5	0.333333	6.975	7.805	3.68	2.09	146	40.4667	17	17		70		13	1.0667	8.21	117.967	4.9333	4.18	1.15	0.0467	4.06	10.1	25.6
2	70-74	1	62	1	5.395	40	42	2.66667	8.59	9.625	4.28	3.16	32.5	21.9	26	7	0	27	14	18.1944		65	5.58	46.25	48.25	0.333333	8.05	8.8	3.99	3.31	61	22.3667	21	17		55		3	0.6333	21.11	151.8	2.0667	1.36	1.6033	0.0267	1.66	12.4	16.3
2	65-69	1	61	1	4.635	42	42.5	1.66667	6.67	7.47	3.44	2.37	45.5	29.1667	29	9	0	23	18	3.34722		59	4.845	45	47	0.666667	5.17	6.66	2.87	2.32	82.5	29.1667	23	17		60		14.4333	1.2	8.31	131.767	4.0667	3.09	1.4067	0.0533	3.79	12.1	29.5
2	65-69	1	74	1	4.795	39	39	2	10.23	11.375	3.5	2.82	21	20.0667	30	7	0	22	15	13.25		73	4.785	38.75	44.5	1.33333	10.985	11.25	3.63	2.71	70	19.4667	21	16		50		12.0667	1.2	9.94	133.733	3.6	2.69	1.2733	0.0267	2.09	10.4	27.9
2	65-69	1	82	1	4.89	36.5	38	1	9.515	10.895	3.37	4.03	59.5	25.1	30	8	1	17	15	16.4431		78	4.85	44	43	0.666667	11.19	11.705	4.08	3.01	67.5	27	18	16		18		13.7333	0.7333	5.34	145.033	2.7	1.86	1.2167	0.0267	2.19	11.4	36.3
2	65-69	2	94.7	2	5.97	37	36.75	0	9.375	9.595	4.78	3.75	95	32.9	29	9	0	20	17	6.11667		93.5	5.435	39.25	41.5	0.333333	7.775	8.04	3.31	3.07	115.7	32.1	16	17		45		6.5	0.9333	14.36	138.467	2.7667	2	1.47	0.04	2.72	12.9	37.8
2	65-69	1	71	1	5.035	33	33	2	8.125	8.8	4.06	4.13	59	17.2333	28	8	0	23	17	11.0778		999	5.41	31.75	40.25	1	9.15	9.395	3.79	3.64	62.5	19.4	23	16		85		15.2667	1.4667	9.61	134.1	4.2667	3.18	1.1733	0.0267	2.27	12.5	27.9
2	75-80	2	89	1	4.935	27	26.5	0.333333	5.405	6.87	2.53	2.22	116.5	35.0667	28	7	2	29	14	10.85		88	4.675	31.5	28	0.333333	5.945	7.345	3.46	2.92	150.5	34.6	29	18		70		4.2667	0.8333	19.53	164.033	1.8	1.1	1.5433	0.0233	1.51	10.8	39.9
2	70-74	1	64	1	4.72	38.25	38.75	1	7.675	9.065	3.59	3.25	67.5	24.4667	30	9	2	19	18	6.71889		63	4.84	47.5	47.5	0.333333	8.55	10.9	3.45	2.43	61	22.4333	16	18		80		7.2	1	13.89	136.167	3.2333	2.37	1.2667	0.0533	4.21	10.1	46.9
2	70-74	1	72	1	6.205	37.5	39	1	13.095	14.28	4.22	4.32	44.5	25.1	30	9	0	25	18	3.0875		73	6.125	41.5	43	0.666667	11.71	12.945	3.77	3.22	52.5	25.5	21	16		60		9.4333	0.7667	8.13	161.533	6	3.71	1.6833	0.0567	3.37	10.6	28
2	65-69	1	56	1	3.94	42.5	44	1.66667	6.325	5.82	2.87	2.68	97.5	29.2	28	9	0	17	18	3.97222		66	4.31	42	46	0.666667	5.6	5.875	3.2	2.75	139.5	33.2667	17	17		60		8.7	1	11.49	146	5	3.42	1.55	0.09	5.81	10.2	38.9
2	70-74	2	76	1	4.03	33	34.5	1	7.485	7.925	2.91	2.68	115	35.5	29	7	2	16	15	6.13611		78.1	4.265	43	41	0.333333	7.08	7.03	2.692	3.124	117	36.3333	19	14		60		9.6	1	10.42	137.567	2.8667	2.08	1.34	0.0567	4.23	7	48.6
2	70-74	1	65	1	4.475	39	39	1	6.285	7.065	3.28	2.91	62	24.7	30	9	0	19	17	4.52444		65	4.875	41.75	42.5	0	6.885	7.71	3.69	2.66	102	22.6667	18	17		75		9.9	0.4	4.04	165.933	2.6	1.57	1.7033	0.05	2.94	17.3	16.1
2	65-69	2	80	1	3.8	41.5	44.25	1	8.25	8.41	3.22	2.63	151.5	40.6667	28	7	0	16	17	32.2528		66	4.22	41.75	42.75	0	6.51	7.005	2.4	2.35	140	38.1	16	15		60		6.2333	1.2333	19.79	160.067	2.6333	1.65	1.6733	0.0233	1.39	7.1	39.1
2	70-74	1	61	1	5.485	40	38	1	6.78	7.315	2.97	2.41	53	23.8	28	9	0	17	18	6.15833		61.5	4.785	44.5	41	1.33333	6.31	7.635	3.03	2.42	69.5	24.0333	17	18		40		9.0667	0.7	7.72	169.033	3.6	2.13	1.66	0.05	3.01	11.8	20.8
2	65-69	2	92	2	5.925	45	44.5	1	10.38	12.855	4.16	3.03	94	44.2667	28	9	1	24	13	11.5244		92.9	5.225	45.75	45	0.333333	8.995	9.705	2.69	2.25	148.5	45.9	21	14		65		12	1.0667	8.89	153.2	4	2.61	1.5367	0.0467	3.04	13.6	27.9
2	65-69	2	83	1	6.11	35	37.25	0	7.985	8.36	3.49	3.44	91.5	39.0333	29	8	0	16	12	8.02444		83.5	5.545	38.25	40	0.333333	6.23	8.04	4.05	3.06	113.5	42.5333	16	15		60		16.3	1.76	10.8	138.167	5.7233	4.14	1.3133	0.05	3.81	10.5	24.3
2	65-69	1	93	1	5.745	41	41.5	2	9.36	11.845	3.78	2.91	79	22.3	30	9	1	21	18	10.7778		91	5.29	42.5	40.75	1	9.79	10.85	3.63	2.77	86.5	26.3	22	18		50		6.5333	0.5667	8.67	162.2	1.6	0.99	1.64	0.0333	2.03	6.4	49.4
2	65-69	1	65	1	4.72	40	42	1.66667	9.74	10.905	4.41	3.37	67.5	28.7333	27	9	2	29	14	8.02444		64.5	4.925	43	48.25	1	8.765	9.015	3.88	3.34	90.5	28.1	24	16		50		14.6333	0.9333	6.38	142.367	4.7667	3.35	1.42	0.04	2.82	11.7	30.3
3	70-74	2	80.2	1	10.145	25.5	22.75	1.66667	15.705	22.955	6.47	6.35	50.8	30.8	27	8	1	30	17	11		77	4.865	42.75	42.5	0.333333	6.76	7.065	3.14	2.97	127.5	38.4667	16	16		25		6	0.9	15	143.367	2.6	1.81	1.5467	0.0433	2.8	11.7	22.2
3	65-69	1	53	1	6.715	36	29	1.33333	9.225	9.67	3.41	2.91	64.5	29.0333	30	9	1	18	13	20.6389		51.8	6.44	41	40.5	0.666667	7.115	7.84	3.35	2.52	70.5	26.0333	18	15		25		11.2667	1.2	10.65	141.067	2.4	1.7	1.3967	0.0367	2.63	10.3	37.1
3	75-80	2	75	1	5.205	39.25	31.5	3	10.705	10.905	3.06	2.72	81.5	33.1333	30	8	1	20	15	8.52444		74.5	5.32	41	39.5	0	11.86	13.05	3.73	3.37	76	34.6333	21	16		16		6.9333	0.8	11.54	147.933	2.0767	1.4	1.6567	0.0333	2.01	13.3	20.7
3	70-74	1	57	1	4.825	47	48.75	0	8.86	8.47	4.75	4.05	64.5	25.1667	27	8	2	17	15	10.5583		57	4.37	37	37.75	0.333333	7.665	8.41	3.65	2.54	53	22.2667	18	17		25		14.5333	1.2333	8.49	144.133	3.8333	2.66	1.52	0.04	2.63	20.2	19.7
3	75-80	1	98	1	5	35	35	1.33333	8.925	8.5	2.91	2.97	73	26.4667	28	9	1	20	18	11.8278		80	5.285	41.75	39.75	0.333333	7.66	8.56	3.92	3.46	82	24.2	18	18		16		10.1667	0.8667	8.52	150.467	2.5667	1.71	1.38	0.0367	2.66	10.5	47.8
3	70-74	2	75	1	5.955	31	27	0.333333	11.66	12.815	3.36	2.66	108	39.4667	30	8	2	16	18	16		74	4.935	41.5	41.5	0.666667	9.8	10.11	4.29	2.94	115.5	34.8	16	18		14		13.7333	1.1333	8.25	154.133	3.1333	2.03	1.4567	0.0333	2.29	12.1	31.6
3	65-69	2	98	2	4.345	47.5	49.5	0	12.595	12.465	3.28	2.32	177	46.9667	28	9	0	18	18	5.375		98.6	4.36	63.75	63.5	0.333333	6.825	7.45	4.2	2.7	191	46.8	16	18		25		6.0333	1.6	26.52	143.233	3.4	2.37	1.3267	0.0433	3.27	10.4	30.8
3	65-69	1	68	1	4.235	34	34.25	1.33333	9.535	8.41	3.31	2.42	56.5	27.0333	29	9	0	18	17	5.6		66.5	4.545	41	39.25	0.666667	6.6	7.095	3.5	3.17	68	23.2333	17	15		25		13.0333	0.9667	7.42	159.267	3.3333	2.09	1.4867	0.03	2.02	10.2	48.7
3	65-69	2	100	1	5.68	47.5	46.7	0.666667	12.34	12.56	4.13	2.41	161	38.6667	28	9	1	19	16	3		100	4.41	39.5	42	0.333333	6.84	7.34	3.26	2.11	179	39.9	17	17		20		8.89	0.85	9.56	154	4	2.6	1.4333	0.04	2.79	8.7	35.8
3	65-69	2	67	1	4.735	41.25	37	0.666667	7.47	7.485	3.06	2.09	100.5	33.5667	29	9	0	16	17	13.1556		68	4.2	47.5	45.5	0.333333	6.345	6.63	2.57	2.01	133.5	32.3667	16	17		25		11.2333	0.9	8.01	140.333	1.9	1.35	1.46	0.02	1.37	16.7	17.6
3	65-69	1	80	1	5.37	42	41.5	1.66667	9.75	10.49	3.35	2.88	56	24.5667	28	9	3	30	17	4.11667		81.5	5.22	43.5	42	0.333333	8.12	8.855	3.63	3.43	62.5	26.3667	25	18		14		13.1	0.8333	6.36	130.1	3.2	2.46	1.36	0.04	2.94	11.7	25.4
3	70-74	1	65.5	1	4.905	41	42	0	8.41	9.86	3.56	3.37	66	22.5667	27	9	0	19	17	3.11667		63	5.29	44	43.75	0.666667	7.24	8.18	3.51	2.59	92.5	21.7333	18	14		20		5.3333	1.4667	27.5	153.333	1.8333	1.2	1.61	0.0233	1.45	10.5	42.1
3	70-74	1	60	1	5.755	37	37.5	1.66667	7.52	8.5	3.87	3.53	70.5	27.9667	24	7	1	18	14	15.8861		61.2	4.725	33	37.5	0.666667	6.535	6.48	2.89	2.48	90	24.7333	16	17		18		10	0.9667	9.67	168.5	3.4333	2.04	1.6667	0.04	2.4	13.8	12.4
3	75-80	2	80	2	4.5	41.15	41.75	0.666667	8.175	9.285	3.47	2.53	107	33.3667	29	9	3	21	17	15.8889		79.5	4.935	42	42	0.333333	9.7	10.36	3.64	2.26	101.5	31.7	16	16		14		7.8667	1.2	15.25	145.1	3.7	2.55	1.3567	0.0433	3.19	13.8	16.9
3	65-69	1	69	1	4.765	32.5	41.5	1	10.97	12.66	3.63	2.91	67	22.6333	27	9	1	20	17	16		69	4.53	47	47.5	0.333333	8.655	9.2	3.69	2.49	64.5	23.9333	19	17		25		7.3	1.2667	17.35	162.977	2.9133	1.79	1.52	0.0267	1.75	12.2	31.5
3	70-74	1	63	2	5.485	38	39	2	11.02	11.205	3.87	3.35	81.5	19.9	25	6	3	18	18	5.60694		68	5.545	39.5	39	0	8.715	11.075	3.93	3.13	71.5	18.7	20	17		20		12.1667	1.3333	10.96	146.633	3.2667	2.23	1.4233	0.05	3.51	10	33.5
3	70-74	1	77	2	4.755	46.75	47.5	2.33333	7.735	8.575	3.82	2.91	75.5	26.9333	28	9	1	17	18	9		76	5.045	46	44.75	1	6.965	7.24	3.58	3.26	88.5	27	18	18		25		13.1333	0.9667	7.36	140.4	2.1333	1.52	1.2567	0.02	1.59	9.1	39.4
3	65-69	2	84	1	3.885	46.5	47	1.66667	5.175	6.58	2.85	2.32	165.5	42.4333	29	8	0	16	15	8.77778		73	4.33	47.75	50	0.333333	5.515	6.36	2.58	2.11	150	42.6667	16	14		14		9.4667	0.7667	8.1	138.4	2.6333	1.9	1.2333	0.0333	2.7	12.4	22.1
3	70-74	1	77	1	7.655	34	31.5	1	11.17	12.655	4.56	3.44	81	25.1333	28	9	0	27	18	6.83		75	6.575	40	41.75	0	9.05	10.47	5.14	3.98	67	23.4667	28	17		20		13.5333	0.8333	6.16	136	2.8333	2.08	1.35	0.03	2.22	9.2	28.6
3	65-69	1	82	1	7.34	39.25	40	2	12.16	13.66	5	4.56	42.5	27.5333	28	9	0	27	18	5.06243		83	6.045	45.25	45.75	1.33333	9.345	10.265	3.59	2.98	52.5	30.65	18	18		16		5.8333	1	17.14	134.533	4.3	3.2	1.39	0.06	4.32	14.6	21.4
3	65-69	1	60	1	7.085	37.75	38.75	2.33333	8.705	8.72	3.37	3.37	78.5	26.5	27	9	0	16	16	13.7361		60.1	6.41	34.15	37	1	7.655	7.99	3.43	2.97	72	24.8	19	16		18		5.6	1.3	23.21	172	6	3.49	1.66	0.08	4.82	10.4	20.1
3	65-69	2	75	1	4.17	43.25	41.5	1	6.89	8.895	2.78	2.35	120.5	42.4333	28	9	3	20	17	6.31111		74	4.55	47.5	48.5	0.666667	6.565	8.065	2.84	2.29	138.5	44.1333	20	18		16		99	99	99	99	99	99	99	99	99	99	99
[truncated: 11 more columns]

## Sheet: Codes
Groups
1 = F-SRT
2 = M-URT
3 = F-URT
H = Height
W = weight
SEX
1 = female
2 = male
d_H = dominant hand
1 = right hand
2 = left hand
TUG = Timed Up and Go Test
FRT_n = Functional Reach Test on normal surface
FRT_a = Functional Reach Test on AIREX surface
PR = Push and Release Test
CRT_n = Cair Rise Test on normal surface
CRT_a = Cair Rise Test on AIREX surface
SU = Stair up time
SD = Stair down time
ILES = Maximal Isometric Leg Extension Strength
GS = Grip Strength
MMSE = Mini Mental State Examination
CDT = Clock Draw Test
GDS = Geriatric Depression Scale
FAB-1 = Frontal Assessemnt Battery
FQoPA = Freiburg Questionaire of Physical Activity
Gaitdata:
x_m = mean
x_sd = standard deviation
x_ cv = coefficiant of variation
DS = Double support
Stride = Stride length
V = Stride velocity
SW = stride width
99 / 999 = missing data
